# Supplementary material for: Comparison of Biomarkers of Exposure in a Controlled Study of Smokers Switched from Conventional Cigarettes to Heated Tobacco Products
Source: Toxics. 2023 Sep 28;11(10):816. doi: 10.3390/toxics11100816 (PMC10611248; doi:10.3390/toxics11100816)
Supplement: Supplementary file 1 [file toxics-11-00816-s001.zip]

Archive with 1 entries (1 files):
- toxics-2567241-supplementary.pdf
